# Supplementary material for: Invasion and rapid adaptation of guppies (Poecilia reticulata) across the Hawaiian Archipelago
Source: Evol Appl. 2021 May 4;14(7):1747–61. doi: 10.1111/eva.13236 (PMC8288002; doi:10.1111/eva.13236)
Supplement: Supplementary file 2 — Appendix S2 [file EVA-14-1747-s002.xlsx]

## Sheet: Supplementary_file_2
ID	Population_ID	Species	Barcode
62007-6	62007	P. reticulata	CTCC
107-14	62009	P. reticulata	GCTTA
107-9	62009	P. reticulata	AACGCCT
62007-5	62007	P. reticulata	AGGC
62007-4	62007	P. reticulata	TCGTT
62007-3	62007	P. reticulata	TGGCTA
39-10	85003	P. reticulata	TGCTGGA
39-1	85003	P. reticulata	TGCA
107-13	62009	P. reticulata	AGCCC
39-13	85003	P. reticulata	AATATGC
62007-11	62007	P. reticulata	GATC
39-14	85003	P. reticulata	ACCTAA
62007-2	62007	P. reticulata	ACGTGTT
107-12	62009	P. reticulata	AACCGAGA
107-11	62009	P. reticulata	ACTA
39-11	85003	P. reticulata	GTATT
39-12	85003	P. reticulata	GAGATA
62007-12	62007	P. reticulata	ACGACTAC
107-10	62009	P. reticulata	TCAC
73-32	22004	P. reticulata	ATATGT
62007-10	62007	P. reticulata	ATTAATT
62007-1	62007	P. reticulata	ACAGGGAA
73-28	22004	P. reticulata	CAGA
39-15	85003	P. reticulata	CTGTA
39-2	85003	P. reticulata	ATGCCT
39-9	85003	P. reticulata	GGTGT
73-27	22004	P. reticulata	AGGAT
73-26	22004	P. reticulata	ATCGTA
39-3	85003	P. reticulata	ATTGGAT
39-4	85003	P. reticulata	ACGTGGTA
39-7	85003	P. reticulata	AACT
73-25	22004	P. reticulata	ACCGT
107-1	62009	P. reticulata	TATTTTT
39-5	85003	P. reticulata	TAGCATGC
39-6	85003	P. reticulata	ATTGA
84-14	22004	P. reticulata	CATCGT
84-10	22004	P. reticulata	CATAAGT
84-12	22004	P. reticulata	CCATGGGT
62007-13	62007	P. reticulata	GCGT
84-1	22004	P. reticulata	GTAA
39-8	85003	P. reticulata	CTTGCTT
62007-15	62007	P. reticulata	AGTGGA
62007-14	62007	P. reticulata	CATCT
84-13	22004	P. reticulata	CGCGGT
84-2	22004	P. reticulata	CGCTGAT
84-16	22004	P. reticulata	CGCGGAGA
84-22	22004	P. reticulata	TGCGA
84-21	22004	P. reticulata	GGTTGT
102-5	33007	P. reticulata	ATGAAAC
102-4	33007	P. reticulata	TAGGCCAT
102-6	33007	P. reticulata	CCTAC
102-7	33007	P. reticulata	CTATTA
84-7	22004	P. reticulata	CGGTAGA
102-9	33007	P. reticulata	CGTGTGGT
102-8	33007	P. reticulata	CGAT
84-5	22004	P. reticulata	CCAGCT
84-4	22004	P. reticulata	AAAAGTT
84-3	22004	P. reticulata	TGCAAGGA
102-2	33007	P. orri	GAGGA
84-8	22004	P. reticulata	GCCAGT
102-10	33007	P. reticulata	CTACGGA
102-1	33007	P. orri	GCTGTGGA
102-11	33007	P. reticulata	CGCTT
102-13	33007	P. reticulata	TTCAGA
102-17	33007	P. orri	GAATTCA
102-14	33007	P. orri	TGGTACGT
102-18	33007	P. reticulata	GGAAC
84-9	22004	P. reticulata	GGAAGA
KNM013	34002	P. reticulata	GCGGAAT
KNM011	34002	P. reticulata	GGATTGGT
KNM008	34002	P. reticulata	TCACC
KNM010	34002	P. reticulata	TAGGAA
KNM003	34002	P. reticulata	GAACTTC
KNM004	34002	P. reticulata	TCTCAGTC
KNM002	34002	P. reticulata	GTCAA
KNM001	34002	P. reticulata	GTACTT
KNM070	32008	P. reticulata	TAGCGGA
KNM072	32008	P. reticulata	GTGAGGGT
115-1	61011	P. reticulata	CTAGC
KNM075	32008	P. reticulata	GCTCTA
115-21	61011	P. reticulata	GGACCTA
116-15	61011	P. reticulata	CCGGATAT
116-13	61011	P. reticulata	TAATA
116-3	61011	P. reticulata	GTTGAA
116-16	61011	P. reticulata	TCGAAGA
76-10	24005	P. orri	TATCGGGA
115-5	61011	P. reticulata	ACAAA
115-4	61011	P. reticulata	CCACAA
115-11	61011	P. reticulata	GTCGATT
116-1	61011	P. reticulata	CGCCTTAT
115-6	61011	P. reticulata	TACAT
116-11	61011	P. reticulata	TAACGA
76-11	24005	P. orri	TCTGTGA
76-12	24005	P. orri	TTCCTGGA
93-19	32004	P. reticulata	CTCC
85-3	23004	P. reticulata	TTCTC
105-8	31018	P. reticulata	GCTTA
66-1	22013	P. reticulata	AACGCCT
66-13	22013	P. reticulata	AGGC
99-2	32015	Gambusia affins	TCGTT
99-8	32015	Gambusia affins	TGGCTA
73-9	22004	P. reticulata	TGCTGGA
93-18	32004	P. orri	TGCA
85-26	23004	P. reticulata	AGCCC
105-9	31018	P. reticulata	CTTCCA
99-6	32015	Gambusia affins	AATATGC
66-14	22013	P. reticulata	GATC
99-19	32015	Gambusia affins	ACCTAA
99-9	32015	Gambusia affins	ACGTGTT
107-20	62009	P. reticulata	AACCGAGA
93-1	32004	P. reticulata	ACTA
85-28	23004	P. sp.	GTATT
105-1	31018	P. reticulata	GAGATA
66-2	22013	P. reticulata	ACGACTAC
66-15	22013	P. reticulata	TCAC
99-4	32015	Gambusia affins	ATATGT
93-20	32004	P. sp.	ATTAATT
62007-9	62007	P. reticulata	ACAGGGAA
93-10	32004	P. orri	CAGA
85-27	23004	P. sp.	CTGTA
66-8	22013	P. reticulata	ATGCCT
66-3	22013	P. reticulata	GGTGT
93-2	32004	P. orri	AGGAT
93-3	32004	P. reticulata	ATCGTA
93-21	32004	P. sp.	ATTGGAT
107-2	62009	P. reticulata	ACGTGGTA
85-6	23004	P. reticulata	AACT
105-14	31018	P. reticulata	ACCGT
85-1	23004	P. reticulata	TATTTTT
66-4	22013	P. reticulata	TAGCATGC
93-9	32004	P. orri	ATTGA
93-22	32004	P. orri	CATCGT
73-23	22004	P. reticulata	CATAAGT
107-19	62009	P. reticulata	CCATGGGT
85-7	23004	P. reticulata	GCGT
105-13	31018	P. reticulata	GTAA
66-9	22013	P. reticulata	CTTGCTT
85-23	23004	P. sp.	AGTGGA
99-11	32015	Gambusia affins	CATCT
93-7	32004	P. orri	CGCGGT
73-24	22004	P. reticulata	CGCTGAT
107-21	62009	P. reticulata	CGCGGAGA
85-5	23004	P. reticulata	TGCGA
105-12	31018	P. reticulata	GGTTGT
85-2	23004	P. reticulata	ATGAAAC
66-5	22013	P. reticulata	TAGGCCAT
93-4	32004	P. orri	CCTAC
93-8	32004	P. sp.	CTATTA
73-15	22004	P. reticulata	CGGTAGA
62007-8	62007	P. reticulata	CGTGTGGT
85-29	23004	P. sp.	CGAT
105-11	31018	P. reticulata	CCAGCT
85-30	23004	P. sp.	AAAAGTT
66-6	22013	P. reticulata	TGCAAGGA
99-10	32015	Gambusia affins	GAGGA
93-5	32004	P. orri	GCCAGT
73-21	22004	P. reticulata	CTACGGA
107-17	62009	P. reticulata	GCTGTGGA
105-15	31018	P. reticulata	CGCTT
105-10	31018	P. reticulata	TTCAGA
85-32	23004	P. reticulata	GAATTCA
66-7	22013	P. reticulata	TGGTACGT
99-12	32015	P. orri	GGAAC
99-16	32015	Gambusia affins	GGAAGA
73-12	22004	P. reticulata	GCGGAAT
107-6	62009	P. reticulata	GGATTGGT
105-2	31018	P. sp.	TCACC
105-5	31018	P. reticulata	TAGGAA
85-31	23004	P. sp.	GAACTTC
66-10	22013	P. reticulata	TCTCAGTC
99-13	32015	Gambusia affins	GTCAA
99-14	32015	Gambusia affins	GTACTT
73-14	22004	P. reticulata	TAGCGGA
62007-7	62007	P. reticulata	GTGAGGGT
105-3	31018	P. reticulata	CTAGC
105-7	31018	P. reticulata	GCTCTA
85-4	23004	P. reticulata	GGACCTA
66-11	22013	P. reticulata	CCGGATAT
99-5	32015	Gambusia affins	TAATA
99-18	32015	P. orri	GTTGAA
73-10	22004	P. reticulata	TCGAAGA
107-16	62009	P. reticulata	TATCGGGA
105-4	31018	P. reticulata	ACAAA
105-6	31018	P. sp.	CCACAA
66-12	22013	P. reticulata	CGCCTTAT
99-3	32015	Gambusia affins	TACAT
93-6	32004	P. orri	TAACGA
73-11	22004	P. reticulata	TCTGTGA
107-7	62009	P. reticulata	TTCCTGGA
76-13	24005	P. orri	CTCC
76-16	24005	P. orri	TTCTC
76-18	24005	P. orri	GCTTA
76-19	24005	P. orri	AACGCCT
76-2	24005	P. orri	AGGC
76-20	24005	P. orri	TCGTT
76-3	24005	P. orri	TGGCTA
76-5	24005	P. orri	TGCTGGA
76-6	24005	P. orri	TGCA
76-9	24005	P. orri	AGCCC
76-8	24005	P. orri	CTTCCA
116-8	61011	P. reticulata	AATATGC
116-7	61011	P. reticulata	GATC
154-9	61001	P. reticulata	ACCTAA
76-1	24005	P. orri	ACGTGTT
154-8	61001	P. reticulata	AACCGAGA
154-7	61001	P. reticulata	ACTA
154-5	61001	P. reticulata	GTATT
116-12	61011	P. reticulata	GAGATA
154-6	61001	P. reticulata	ACGACTAC
154-3	61001	P. reticulata	TCAC
154-4	61001	P. reticulata	ATATGT
154-10	61001	P. reticulata	ATTAATT
154-2	61001	P. reticulata	ACAGGGAA
153-9	61001	P. reticulata	CAGA
154-1	61001	P. reticulata	CTGTA
153-8	61001	P. reticulata	ATGCCT
153-4	61001	P. reticulata	GGTGT
153-18	61001	P. reticulata	AGGAT
153-3	61001	P. reticulata	ATCGTA
146-9	82049	P. reticulata	ATTGGAT
146-8	82049	P. reticulata	ACGTGGTA
146-7	82049	P. reticulata	AACT
146-6	82049	P. reticulata	ACCGT
146-5	82049	P. reticulata	TATTTTT
146-4	82049	P. reticulata	TAGCATGC
146-3	82049	P. reticulata	ATTGA
146-2	82049	P. reticulata	CATCGT
146-15	82049	P. reticulata	CATAAGT
146-14	82049	P. reticulata	CCATGGGT
146-13	82049	P. reticulata	GCGT
146-1	82049	P. reticulata	GTAA
146-11	82049	P. reticulata	CTTGCTT
146-10	82049	P. reticulata	AGTGGA
KNM048	33011	P. reticulata	CGCGGT
KNM014	34002	P. reticulata	CGCTGAT
KNM012	34002	P. reticulata	CGCGGAGA
KNM018	34002	P. reticulata	TGCGA
KNM019	34002	P. reticulata	GGTTGT
KNM026	33011	P. reticulata	ATGAAAC
KNM020	34002	P. reticulata	TAGGCCAT
KNM046	33011	P. reticulata	CCTAC
KNM051	32008	P. reticulata	CTATTA
KNM029	33011	P. reticulata	CGGTAGA
KNM028	33011	P. reticulata	CGTGTGGT
KNM052	32008	P. reticulata	CGAT
KNM058	32008	P. reticulata	CCAGCT
KNM034	33011	P. reticulata	AAAAGTT
KNM030	33011	P. reticulata	TGCAAGGA
KNM045	33011	P. reticulata	GAGGA
KNM050	33011	P. reticulata	GCCAGT
KNM049	33011	P. reticulata	CTACGGA
KNM056	32008	P. reticulata	GCTGTGGA
KNM060	32008	P. reticulata	CGCTT
KNM057	32008	P. reticulata	TTCAGA
KNM037	33011	P. reticulata	GAATTCA
KNM063	32008	P. reticulata	TGGTACGT
KNM038	33011	P. reticulata	GGAAC
KNM064	32008	P. reticulata	GGAAGA
KNM040	33011	P. reticulata	GCGGAAT
KNM065	32008	P. reticulata	GGATTGGT
28-18	82061	P. sp.	TCACC
28-15	82061	P. sp.	TAGGAA
28-16	82061	P. reticulata	GAACTTC
28-11	82061	P. sp.	TCTCAGTC
28-14	82061	P. sp.	GTCAA
KNM042	33011	P. reticulata	GTACTT
KNM071	32008	P. reticulata	TAGCGGA
KNM041	33011	P. reticulata	GTGAGGGT
KNM069	32008	P. reticulata	CTAGC
28-17	82061	P. sp.	GGACCTA
28-8	82061	P. reticulata	TAATA
28-9	82061	P. sp.	GTTGAA
28-6	82061	P. sp.	TCGAAGA
28-7	82061	P. sp.	TATCGGGA
28-4	82061	P. reticulata	ACAAA
28-5	82061	P. sp.	CCACAA
KNM169	32002	P. reticulata	GTCGATT
KNM168	32002	P. reticulata	CGCCTTAT
KNM166	32002	P. reticulata	TACAT
KNM165	32002	P. reticulata	TAACGA
KNM164	32002	P. reticulata	TCTGTGA
KNM163	32002	P. sp.	TTCCTGGA
KNM162	32002	P. reticulata	CTCC
KNM161	32002	P. reticulata	TTCTC
KNM160	32002	P. reticulata	GCTTA
KNM158	32002	P. reticulata	AACGCCT
KNM103	32004	P. reticulata	AGGC
KNM105	32004	P. reticulata	TCGTT
KNM106	32004	P. sp.	TGGCTA
KNM108	32004	P. reticulata	TGCTGGA
KNM111	32004	P. reticulata	AGCCC
KNM114	32004	P. reticulata	CTTCCA
KNM116	32004	P. reticulata	AATATGC
KNM117	32004	P. reticulata	GATC
KNM119	32004	P. reticulata	ACCTAA
KNM121	32004	P. reticulata	ACGTGTT
KNM132	32007	P. reticulata	AACCGAGA
KNM133	32007	P. reticulata	ACTA
KNM129	32007	P. reticulata	GTATT
KNM130	32007	P. reticulata	GAGATA
KNM154	32002	P. reticulata	ACGACTAC
KNM124	32004	P. reticulata	TCAC
KNM144	32007	P. reticulata	ATATGT
KNM126	32007	P. reticulata	ATTAATT
KNM125	32004	P. reticulata	ACAGGGAA
KNM151	32002	P. reticulata	CAGA
KNM134	32007	P. reticulata	CTGTA
KNM135	32007	P. reticulata	ATGCCT
KNM138	32007	P. reticulata	GGTGT
KNM141	32007	P. reticulata	AGGAT
KNM153	32002	P. reticulata	ATCGTA
KNM145	32007	P. reticulata	ATTGGAT
YA1	Yarra	P. reticulata	ACGTGGTA
YA2	Yarra	P. reticulata	AACT
YA3	Yarra	P. reticulata	ACCGT
YA4	Yarra	P. reticulata	TATTTTT
YA5	Yarra	P. reticulata	TAGCATGC
YA6	Yarra	P. reticulata	ATTGA
YA7	Yarra	P. reticulata	CATCGT
YA8	Yarra	P. reticulata	CATAAGT
YA9	Yarra	P. reticulata	CCATGGGT
YA10	Yarra	P. reticulata	GCGT
YA11	Yarra	P. reticulata	GTAA
YA12	Yarra	P. reticulata	CTTGCTT
QU1	Quare	P. reticulata	AGTGGA
QU2	Quare	P. reticulata	CATCT
QU3	Quare	P. reticulata	CGCGGT
QU4	Quare	P. reticulata	CGCTGAT
QU5	Quare	P. reticulata	CGCGGAGA
QU6	Quare	P. reticulata	TGCGA
QU7	Quare	P. reticulata	GGTTGT
QU8	Quare	P. reticulata	ATGAAAC
QU9	Quare	P. reticulata	TAGGCCAT
QU10	Quare	P. reticulata	CCTAC
QU11	Quare	P. reticulata	CTATTA
QU12	Quare	P. reticulata	CGGTAGA
AR1	Aripo	P. reticulata	CGTGTGGT
AR2	Aripo	P. reticulata	CGAT
AR3	Aripo	P. reticulata	CCAGCT
AR4	Aripo	P. reticulata	AAAAGTT
AR5	Aripo	P. reticulata	TGCAAGGA
AR6	Aripo	P. reticulata	GAGGA
AR7	Aripo	P. reticulata	GCCAGT
AR8	Aripo	P. reticulata	CTACGGA
AR9	Aripo	P. reticulata	GCTGTGGA
AR10	Aripo	P. reticulata	CGCTT
AR11	Aripo	P. reticulata	TTCAGA
AR12	Aripo	P. reticulata	GAATTCA
VE1	RLM	P. reticulata	TGGTACGT
VE2	RLM	P. reticulata	GGAAC
VE3	RLM	P. reticulata	GGAAGA
VE4	RLM	P. reticulata	GCGGAAT
